# Supplementary material for: Bioactive-Rich Piper sarmentosum Aqueous Extract Mitigates Osteoarthritic Pathology by Enhancing Anabolic Activity and Attenuating NO-Driven Catabolism in Human Chondrocytes
Source: Biomedicines. 2026 Jan 8;14(1):128. doi: 10.3390/biomedicines14010128 (PMC12838889; doi:10.3390/biomedicines14010128)
Supplement: Supplementary file 1 [file biomedicines-14-00128-s001.zip]

Archive with 1 entries (1 files):
- biomedicines-4057066-supplementary-File S1.pdf
